# Supplementary material for: Regulation of EGFR signal transduction by analogue-to-digital conversion in endosomes
Source: eLife. 2015 Feb 4;4:e06156. doi: 10.7554/eLife.06156 (PMC4384751; doi:10.7554/eLife.06156)
Supplement: Source code 1. — System of differential equations for the mathematical model of p-EGFR endocytosis. The ZIP file contains the system of differential equations of the model with non-linear dephosporylation term and experimental data which were used to fit the model (see Figure 3 of main text). The data are provided in the FitModel format (http://pluk.mpi-cbg.de/projects/fitmodel) and as a simple text. DOI: http://dx.doi.org/10.7554/eLife.06156.039 [file elife06156s001.zip]

Archive with 2 entries (2 files):
- qy-final.fml
- qy-final.txt
