# Supplementary material for: Regulation of EGFR signal transduction by analogue-to-digital conversion in endosomes
Source: eLife. 2015 Feb 4;4:e06156. doi: 10.7554/eLife.06156 (PMC4384751; doi:10.7554/eLife.06156)
Supplement: Source code 1. — System of differential equations for the mathematical model of p-EGFR endocytosis. The ZIP file contains the system of differential equations of the model with non-linear dephosporylation term and experimental data which were used to fit the model (see Figure 3 of main text). The data are provided in the FitModel format (http://pluk.mpi-cbg.de/projects/fitmodel) and as a simple text. DOI: http://dx.doi.org/10.7554/eLife.06156.039 [file elife06156s001.zip › qy-final.txt]

ModelName: E:\Work_Data\Roberto\Submision II\Final version\qy-final.fml       08/01/2014 17:37:02

Residue = 336.289, LogLikelihood = -444.881, BIC = 774.453, Pdf=Gauss

// Se - total pEGFR on endosomes
// S - total non-phosphorylated EGFR on endosomes
// Ne = number of pEGFR endosomes
// Sm - total non-phosphorylated EGFR on plasma membrane
// Sp - total pEGFR on plasma membrane
// f - fission rate 
// r - fusion rate 
// p & q - Hill coefficients

fit k_in = 0.1			: [1.0e-5, 1.0], log
fit Kd = 4.0			: [1.0e-2, 100.0], log
fit k0 = 0.1			: [1.0e-3, 1.0e2], log
fit k2 = 100.0			: [1.0, 1.0e4], log
fit b1 = 0.1			: [1.0e-6, 1.0], log
fit b2 = 1.0			: [1.0, 1.0e4], log
fit p = 1.0			: [0.1, 10.0]
fit q = 1.0			: [0.1, 10.0]
fit r = 0.01			: [1.0e-5, 1.0], log
fit f = 0.01			: [1.0e-5, 1.0], log
fit delta = 1.0			: [0.1, 1.0e2], log
fit Q = 0.01			: [1.0e-5, 1.0], log
fit k_re = 0.1			: [1.0e-5, 1.0], log
fit k_re_pm = 0.1		: [1.0e-5, 1.0], log
fit k_le = 0.1			: [1.0e-5, 1.0], log
fit off1 = 0.0			: [0.0, 1.0]
fit off2 = 0.0			: [0.0, 10.0]
fit off3 = 0.0			: [0.0, 1.0]
fit Qsp = 0.01			: [1.0e-6, 1.0], log
fit w = 1.0				: [0.2, 10.0]

// formulas
P(t) = 1.0 - Exp(-(t / delta) ** 2.0)
Uptake(t) = k0 * Sp ** q / (Qsp ** q + Sp ** q)
DP(t) = b1 + (b2 - b1) * Se ** p / ((Q * Ne) ** p + Se ** p + 1.0e-3)
CCV(t) = k2 * Sp ** q / (Qsp ** q + Sp ** q) * Sp ** 2.0 / (Sm + Sp)

// ODEs

dSm/dt = - k_in * (c0 * P(t) * Sm - Kd * Sp) - Uptake(t) * Sm ** 2.0 / (Sm + w * Sp)  + k_re_pm * S_re

dSp/dt = k_in * (c0 * P(t) * Sm - Kd * Sp) - Uptake(t) * w *  Sp ** 2.0 / (Sm + w * Sp)

dS/dt =  Uptake(t) * Sm ** 2.0 / (Sm + w * Sp) - (k_re + k_le) * S + DP(t) * Se

dSe/dt = Uptake(t) * w * Sp ** 2.0 / (Sm + w * Sp)  - DP(t) * Se

dS_re/dt =  k_re * S - k_re_pm * S_re

dNe/dt = CCV(t) - r * Ne ** 2.0 + f * Ne

// Simulation interval
t = [0.0, 70.0] : 1800, log : 0.01

parameterization c0 (0.5, 1.0, 5.0, 10.0)

// Start condtiontion
Sm = 1.0
S = 0.0
S_re = 0.0
Sp = 0.0
Se = 0.0
Ne = 0.0


model total_pER = Se + off1
model total_pN = Ne + off2
model total_ER = S + Se + off3
model mean_pER = Se / (Ne + 1.0e-6)

compare exp_pEGFR_total 	: scaled[0] total_pER(c0)
compare exp_pN_total 		: total_pN(c0)
compare exp_EGFR_total 		: scaled[1] total_ER(c0)
compare exp_pEGFR_mean 		: scaled[0] mean_pER(c0)


// Draw result
	draw[2] scale[0](total_pER) : WHITE
	draw[1] total_pN : WHITE
	draw[3] scale[1](total_ER) : WHITE
	draw[4] scale[0](mean_pER) : WHITE

	draw[5] Ne	: WHITE

	draw[6] Se	: WHITE
	draw[7] Sm		: WHITE
	draw[8] Sp		: WHITE
	draw[9] S		: WHITE

	draw_p[10] Se(30.0) + Sp(30.0)	: LIGHTRED
	draw_p[10] Se(30.0)					: LIGHTGREEN
	draw_p[10] (b1 + b2 * Se(30.0) ** p / ((Q * Ne(30.0)) ** p + Se(30.0) ** p + 1.0e-3))	: LIGHTBLUE
	
	draw[11] DP(t)	: WHITE
	draw[12] Uptake(t)	: WHITE

	draw_3D_p Sp + Se : LIGHTRED
	draw_3D_p Se : LIGHTGREEN
	draw_3D_p (b1 + b2 * Se ** p / ((Q * Ne) ** p + Se ** p + 1.0e-3)) : LIGHTBLUE
	

---------------------------------------
Declaration of Experimental Curves:
exp_pEGFR_total	0.5	0.5 ng Sum: FRET correction(IntegralIntensity[FRETptyr], IntegralIntensity[pTyr], 0.39963, 0.0932475, 0.64765, 0.211044) : FRET-ptyr & pTyr & EGFR & EEA1 Mask=TRUE Bins(0.1:1e+006:150:TRUE) 100316_egfr-ptyr concentration dynamics all merged-2013-12-16 condensed-mean
exp_pEGFR_total	1	1.0 ng Sum: FRET correction(IntegralIntensity[FRETptyr], IntegralIntensity[pTyr], 0.39963, 0.0932475, 0.64765, 0.211044) : FRET-ptyr & pTyr & EGFR & EEA1 Mask=TRUE Bins(0.1:1e+006:150:TRUE) 100316_egfr-ptyr concentration dynamics all merged-2013-12-16 condensed-mean
exp_pEGFR_total	5	5.0 ng Sum: FRET correction(IntegralIntensity[FRETptyr], IntegralIntensity[pTyr], 0.39963, 0.0932475, 0.64765, 0.211044) : FRET-ptyr & pTyr & EGFR & EEA1 Mask=TRUE Bins(0.1:1e+006:150:TRUE) 100316_egfr-ptyr concentration dynamics all merged-2013-12-16 condensed-mean
exp_pEGFR_total	10	10.0 ng Sum: FRET correction(IntegralIntensity[FRETptyr], IntegralIntensity[pTyr], 0.39963, 0.0932475, 0.64765, 0.211044) : FRET-ptyr & pTyr & EGFR & EEA1 Mask=TRUE Bins(0.1:1e+006:150:TRUE) 100316_egfr-ptyr concentration dynamics all merged-2013-12-16 condensed-mean
exp_pN_total	0.5	0.5 ng Numb. Ves. (FRET-ptyr & pTyr & EGFR & EEA1) Mask=TRUE CalcType = Mean 100316_egfr-ptyr concentration dynamics all merged-2013-12-16 condensed-mean
exp_pN_total	1	1.0 ng Numb. Ves. (FRET-ptyr & pTyr & EGFR & EEA1) Mask=TRUE CalcType = Mean 100316_egfr-ptyr concentration dynamics all merged-2013-12-16 condensed-mean
exp_pN_total	5	5 ng Numb. Ves. (FRET-ptyr & pTyr & EGFR & EEA1) Mask=TRUE CalcType = Mean 100316_egfr-ptyr concentration dynamics all merged-2013-12-16 condensed-mean
exp_pN_total	10	10.0 ng Numb. Ves. (FRET-ptyr & pTyr & EGFR & EEA1) Mask=TRUE CalcType = Mean 100316_egfr-ptyr concentration dynamics all merged-2013-12-16 condensed-mean
exp_EGFR_total	0.5	0.5 ng Sum: IntegralIntensity[EGFR] : EGFR & EEA1 Mask=TRUE Bins(0.1:1e+006:150:TRUE) 100316_egfr-ptyr concentration dynamics all merged-2013-12-16 condensed-mean
exp_EGFR_total	1	1 ng Sum: IntegralIntensity[EGFR] : EGFR & EEA1 Mask=TRUE Bins(0.1:1e+006:150:TRUE) 100316_egfr-ptyr concentration dynamics all merged-2013-12-16 condensed-mean
exp_EGFR_total	5	5 ng Sum: IntegralIntensity[EGFR] : EGFR & EEA1 Mask=TRUE Bins(0.1:1e+006:150:TRUE) 100316_egfr-ptyr concentration dynamics all merged-2013-12-16 condensed-mean
exp_EGFR_total	10	10 ng Sum: IntegralIntensity[EGFR] : EGFR & EEA1 Mask=TRUE Bins(0.1:1e+006:150:TRUE) 100316_egfr-ptyr concentration dynamics all merged-2013-12-16 condensed-mean
exp_pEGFR_mean	0.5	0.5 ng Mean: FRET correction(IntegralIntensity[FRETptyr], IntegralIntensity[pTyr], 0.39963, 0.0932475, 0.64765, 0.211044) : FRET-ptyr & pTyr & EGFR & EEA1 Mask=TRUE Bins(0.1:1e+006:150:TRUE) 100316_egfr-ptyr concentration dynamics all merged-2013-12-16 condensed-mean
exp_pEGFR_mean	1	1.0 ng Mean: FRET correction(IntegralIntensity[FRETptyr], IntegralIntensity[pTyr], 0.39963, 0.0932475, 0.64765, 0.211044) : FRET-ptyr & pTyr & EGFR & EEA1 Mask=TRUE Bins(0.1:1e+006:150:TRUE) 100316_egfr-ptyr concentration dynamics all merged-2013-12-16 condensed-mean
exp_pEGFR_mean	5	5.0 ng Mean: FRET correction(IntegralIntensity[FRETptyr], IntegralIntensity[pTyr], 0.39963, 0.0932475, 0.64765, 0.211044) : FRET-ptyr & pTyr & EGFR & EEA1 Mask=TRUE Bins(0.1:1e+006:150:TRUE) 100316_egfr-ptyr concentration dynamics all merged-2013-12-16 condensed-mean
exp_pEGFR_mean	10	10.0 ng Mean: FRET correction(IntegralIntensity[FRETptyr], IntegralIntensity[pTyr], 0.39963, 0.0932475, 0.64765, 0.211044) : FRET-ptyr & pTyr & EGFR & EEA1 Mask=TRUE Bins(0.1:1e+006:150:TRUE) 100316_egfr-ptyr concentration dynamics all merged-2013-12-16 condensed-mean

---------------------------------------
Fit Parameters:
Kd			= 6.60117 +- 0.779676
Q			= 0.0211605 +- 0.00201489
Qsp			= 0.48384 +- 0.119543
b1			= 0.0348376 +- 0.00871039
b2			= 10000 +- 2014.13
delta			= 4.25703 +- 0.0284189
f			= 0.0317776 +- 0.0155468
k0			= 0.608069 +- 0.129357
k2			= 1204.28 +- 257.861
k_in			= 0.0500758 +- 0.00744448
k_le			= 0.0833243 +- 0.0111526
k_re			= 0.0348712 +- 0.00634529
k_re_pm			= 0.252565 +- 0.254294
off1			= 0.00507884 +- 0.000868629
off2			= 2.70804 +- 0.227879
off3			= 0.0807683 +- 0.0130111
p			= 4.34764 +- 0.20046
q			= 1.10292 +- 0.0918557
r			= 0.020015 +- 0.0030248
w			= 4.64183 +- 0.70117
